# Supplementary material for: Reduced migration of MLH1 deficient colon cancer cells depends on SPTAN1
Source: Mol Cancer. 2014 Jan 24;13:11. doi: 10.1186/1476-4598-13-11 (PMC3904401; doi:10.1186/1476-4598-13-11)
Supplement: Additional file 1 — Coimmunoprecipitation of endogenous MLH1 and SPTAN1. Interaction of endogenous MLH1 with SPTAN1 was verified by coimmunoprecipitation (IP). Whole cell extract of MLH1 proficient HEK293 cells was precipitated with protein A/G sepharose and anti-MLH1 or anti-SPTAN1, separated by SDS-page, blotted and proteins were detected. Whole cell extract of HEK293 cells served as expression control (1), precipitation with protein A/G sepharose as negative control (2), IP was performed using anti-MLH1 (3) and anti-SPTAN1 (4). [file 1476-4598-13-11-S1.zip]

Archive with 1 entries (1 files):
- 1795204636104920_add1.eps
