# Supplementary material for: Reduced migration of MLH1 deficient colon cancer cells depends on SPTAN1
Source: Mol Cancer. 2014 Jan 24;13:11. doi: 10.1186/1476-4598-13-11 (PMC3904401; doi:10.1186/1476-4598-13-11)
Supplement: Additional file 2 — Expression increase of MLH1 is reflected by enhanced protein level of SPTAN1. Direct influence of MLH1 expression on the protein level of SPTAN1 was additionally analyzed using HEK293T cells transiently transfected with MLH1. (A) Whole cell extracts were harvested at different time points after transfection and the expression of MLH1 as well as SPTAN1 was analyzed in parallel by Western blotting using anti-MLH1 or anti-SPTAN1, respectively, controlled by beta-Actin detection. MLH1 was detectable 9 h after transfection (lane 4) and reached a maximum after 20 h (lane 9). (B) MLH1 expression was quantified and correlation of MLH1 level was performed by setting maximum of MLH1 after 20 h as 100%. Slightly time-delayed, an increase of SPTAN1 was visible 14 h after transfection of MLH1 (lane 6). (C) Quantification of SPTAN1 level was performed and assessed by setting SPTAN1 expression, 20 h after transiently transfection of MLH1, as 100%. Graphs indicate the results (mean ± S.D.) of at least three independent experiments. [file 1476-4598-13-11-S2.zip]

Archive with 1 entries (1 files):
- 1795204636104920_add2.eps
