# Supplementary material for: Reduced migration of MLH1 deficient colon cancer cells depends on SPTAN1
Source: Mol Cancer. 2014 Jan 24;13:11. doi: 10.1186/1476-4598-13-11 (PMC3904401; doi:10.1186/1476-4598-13-11)
Supplement: Additional file 3 — SPTAN1 expression is not reduced in MSH2 deficient LoVo cells. To exclude a potential influence of MSH2 on SPTAN1, the expression of SPTAN1 was determined in MSH2 deficient (mock control transfected) in comparison to MSH2 overexpressing LoVo cells and in HeLa cells. 48 h after transfection cells were harvested and protein extracts were analyzed by Western blotting using anti-MLH1 or anti-SPTAN1, respectively, controlled by beta-Actin detection. As shown by our data, MSH2 has no influence on the expression of SPTAN1. Graphs indicate the results (mean ± S.D.) of at least three independent experiments. [file 1476-4598-13-11-S3.zip]

Archive with 1 entries (1 files):
- 1795204636104920_add3.eps
